# Supplementary material for: Regulation of senescence escape by the cdk4–EZH2–AP2M1 pathway in response to chemotherapy
Source: Cell Death Dis. 2018 Feb 7;9(2):199. doi: 10.1038/s41419-017-0209-y (PMC5833455; doi:10.1038/s41419-017-0209-y)
Supplement: Supplementary file 5 — Supplementary Table 1 [file 41419_2017_209_MOESM5_ESM.xlsx]

## Sheet: Feuil1
gene	GSK/NT	pvalue
HAUS1	3.92197	0.0249513
RASA1	3.81873	0.00306367
EM55	3.7375	0.00122703
K1C20	3.72717	0.000503018
CWC27	3.30288	0.000151254
ETFD	3.13517	0.0248882
ANLN	2.72951	0.00645222
HYPK	2.71268	0.00254028
EDC4	2.49909	0.0399395
SRCAP	2.49386	5.84393e-05
E9PFW3	2.38046	0.0109625
TOP2B	2.33074	0.0339436
B4DGC9	2.24627	0.0471023
HS12A	2.24514	0.00326301
GAK	2.19911	0.00705922
E7ESC6	2.14864	0.0117355
H0Y7H8	2.09943	0.0340992
FXR1	2.09256	0.0016133
CASP8	1.98849	0.0218657
CP250	1.97976	0.0374637
BCR	1.92743	0.000581994
RIPK2	1.90588	0.0206649
SE1L1	1.88729	0.00775892
NDUB4	1.80257	0.0418705
PTN12	1.79431	0.0108253
CLD12	1.72016	0.0318165
B7ZKM8	1.69336	0.000524483
HIF1N	1.68139	0.0468703
F8W1Z6	1.58173	0.00388116
B7WPG3	1.57317	0.0260641
AOFA	1.53972	0.00254336
CA123	1.53188	0.00522332
IMPA1	1.52836	0.0246513
IL18	1.42465	0.0147596
E7EMG9	1.39473	0.0157327
B7Z452	1.3326	0.0413165
B1ALM5	1.32867	0.0240283
FAT1	1.30404	0.0417533
PSME4	1.28051	0.0083755
C1S	1.26488	0.0322939
TBL1R	1.24539	0.00718241
FLNC	1.20774	0.041743
CYTC	1.1694	0.00644284
CS043	1.03238	0.00410877
AL7A1	1.02462	0.0226935
G3V3E8	0.948388	0.00996881
FKBP5	0.929978	0.0262296
HPDL	0.916387	0.0407206
EPHA2	0.749055	0.0482974
B4E040	0.642708	0.0431807
C9J5X1	0.631214	0.0106147
SGPL1	0.630355	0.0296203
RPN2	0.623244	0.0407707
GPAA1	0.527813	0.00405239
GLSK	0.504303	0.00807764
HLTF	0.491139	0.0446682
F5GYV3	0.453063	0.0284777
CSTF1	-0.35563	0.0279006
RT21	-0.452606	0.01094
J3KPV3	-0.508543	0.0422746
SSU72	-0.518601	0.034707
ZC3H8	-0.524208	0.00546718
E9PB70	-0.60341	0.0264975
VAS1	-0.741571	0.0237608
TFAP4	-0.750731	0.0140828
E9PG73	-0.756883	0.042672
AIMP1	-0.902929	0.0223112
UBP32	-0.923638	0.0303164
J9JID1	-0.928797	0.0210663
SMRC2	-0.940626	0.0338413
WDR75	-0.941974	0.0151541
RHG23	-1.01449	0.00935088
NXP20	-1.10387	0.0149745
E7EQD5	-1.1078	0.0190531
H0YI09	-1.16358	0.0281206
E9PHF7	-1.20679	0.0147622
GPTC4	-1.283	0.00333851
MARF1	-1.30401	0.0160136
CHD8	-1.32242	0.00661146
ALKB5	-1.32827	0.0220314
RAB35	-1.34928	0.0132706
ACSF3	-1.46319	0.035576
SMCA5	-1.51397	0.0395292
UAP1	-1.52969	0.0204739
SQSTM	-1.54441	0.0227818
B7WPF4	-1.55934	0.00131304
CING	-1.5928	0.00794282
PEDF	-1.66168	0.0194362
CWC15	-1.67144	0.0140427
ECE2	-1.90396	0.000273978
SRA1	-1.91846	0.0132275
GNL3L	-1.92265	0.0466231
OTU6B	-1.94289	0.0213647
J3KQN4	-1.97138	0.0326826
FANCJ	-1.99404	0.00181951
TAB1	-2.10809	0.035682
HDDC2	-2.13724	0.0013344
RM15	-2.24906	0.0292108
GRPE1	-2.49129	0.00310378
IWS1	-2.49474	0.0041433
ATX10	-2.88437	0.00415645
E9PMG4	-3.06944	0.0366077
LC7L2	-3.2116	0.0439013
POTEE	-3.23614	0.0494018
